# Supplementary material for: Toxicity of Common Acaricides, Disinfectants, and Natural Compounds against Eggs of Rhipicephalus annulatus
Source: Pathogens. 2024 Sep 24;13(10):824. doi: 10.3390/pathogens13100824 (PMC11510607; doi:10.3390/pathogens13100824)
Supplement: Supplementary file 1 [file pathogens-13-00824-s001.zip]

Archive with 1 entries (1 files):
- pathogens-3171004-supplementary.pdf
